# Supplementary material for: Beneficial Effects Induced by a Proprietary Blend of a New Bromelain-Based Polyenzymatic Complex Plus N-Acetylcysteine in Urinary Tract Infections: Results from In Vitro and Ex Vivo Studies
Source: Antibiotics (Basel). 2024 Oct 18;13(10):985. doi: 10.3390/antibiotics13100985 (PMC11505172; doi:10.3390/antibiotics13100985)
Supplement: Supplementary file 1 [file antibiotics-13-00985-s001.zip]

Archive with 1 entries (1 files):
- antibiotics-3240183-supplementary.pdf
